# Supplementary material for: Regulation of EZH2 Expression by INPP4B in Normal Prostate and Primary Prostate Cancer
Source: Cancers (Basel). 2023 Nov 15;15(22):5418. doi: 10.3390/cancers15225418 (PMC10670027; doi:10.3390/cancers15225418)
Supplement: Supplementary file 1 [file cancers-15-05418-s001.zip]

Archive with 4 entries (4 files):
- 20231023 uncropped blot (2).pptm
- Supplemental Table S1 protein array.xlsx
- Supplemental Table S2 EZH2 signature.xlsx
- Supplementary figures 20230808.pptx
