# Supplementary material for: Regulation of EZH2 Expression by INPP4B in Normal Prostate and Primary Prostate Cancer
Source: Cancers (Basel). 2023 Nov 15;15(22):5418. doi: 10.3390/cancers15225418 (PMC10670027; doi:10.3390/cancers15225418)
Supplement: Supplementary file 1 [file cancers-15-05418-s001.zip › Supplemental Table S1 protein array.xlsx]

## Sheet: Sheet1
AB_ID	Gene_ID	p value	FC
202	CHAF1A	6.47866e-15	0.106323
237	RB1	1.49087e-22	0.284755
69	EZH2	2.28814e-17	0.339621
23	AURKA,AURKB,AURKC	8.30019e-20	0.351168
296	BCL2	7.7247e-06	0.361151
36	BRCA1	5.39067e-09	0.419729
264	AR	4.25837e-20	0.447006
49	CHEK2	3.60821e-14	0.485373
220	MED1	3.89624e-13	0.489542
56	MYC	2.04007e-09	0.528187
61	EGFR	6.15959e-12	0.549377
58	CCND1	1.38421e-21	0.550618
128	PIAS1	4.18986e-13	0.574154
212	MED12	1.19249e-10	0.579109
72	FOXO1	2.89436e-15	0.586848
124	PDGFRB	4.51145e-05	0.587534
117	RPS6KB1	0.0447351	0.608083
146	SOX2	0.0122717	0.611462
22	AURKA, AURKB, AURKC	6.9281e-10	0.624038
132	BRAF	1.89621e-12	0.62819
169	YAP1	1.12058e-14	0.666938
48	CHEK1	8.50437e-06	0.673389
268	ITGAV	0.00236098	0.680283
92	LRP6	8.68987e-12	0.681271
205	CTBP2	6.21455e-07	0.685847
190	NCOA3	1.91139e-12	0.688482
18	ATM	2.77028e-07	0.700981
198	ASH2L	3.76638e-13	0.705484
70	FGFR1	4.49243e-07	0.715458
21	ATR	1.28423e-09	0.726465
82	HDAC1	5.67157e-06	0.727911
200	CREBBP	7.65486e-06	0.728451
216	FOS	0.00153232	0.755654
192	NCOA2	3.20448e-08	0.773666
159	STAT6	0.000104009	0.774258
29	BAD	1.05005e-09	0.792141
225	SIN3B	4.2265e-10	0.796166
11	PRKAA1, PRKAA2	4.12866e-08	0.797443
300	MAP2K6	1.74953e-12	0.802815
174	STAT5A	1.68838e-12	0.804961
12	PRKAA1	2.84732e-05	0.818163
144	SOCS1	0.000633176	0.818966
115	TP53	0.00102407	0.829508
39	CDH1	0.0211129	0.830078
44	CAV1	1.40953e-05	0.83181
3	AKT1, AKT2, AKT3	0.000902927	0.832198
209	FOXK2	4.39189e-06	0.834968
165	TWIST1	1.12323e-08	0.838109
134	RET	0.0356357	0.839913
53	CLDN7	0.00439831	0.841337
24	AXL	0.000392414	0.850182
54	MET	0.00533601	0.853244
207	MED23	0.00361035	0.856497
145	SOCS3	0.0353962	0.858233
79	ERBB3	0.000116959	0.864221
75	GATA3	8.19084e-08	0.864624
270	ITGB3	0.00249154	0.870306
316	MAP1LC3B	8.44708e-07	0.879026
89	KIT	0.0258287	0.891255
87	ILK	0.00460049	0.893687
8	ALK	0.00121503	0.895874
96	MMP9	0.00553375	0.913339
1	YWHAZ	0.00665415	0.916948
167	WNT5A	2.90115e-05	0.921188
6	ALDH2	8.9673e-06	0.925824
86	NFKBIA	0.00016842	0.93154
135	S100A7	0.0447337	0.950734
41	CASP3	0.0311992	0.97053
78	ERBB2	0.0195669	1.04779
180	ZEB1	0.0445203	1.05382
211	KLF4	0.0360595	1.07844
73	S100A4	0.00163569	1.08151
314	ATG7	0.0326268	1.08478
178	SOX9	0.0239715	1.08989
94	MAP2K1	0.00635444	1.09731
312	ATG3	0.0458285	1.10028
85	HDAC6	0.0383639	1.10366
307	CTNNB1	0.0281406	1.11073
269	ITGB1	0.0139758	1.11092
173	KDR	0.00769931	1.11246
153	STAT3	0.0107771	1.11445
98	MTOR	0.0203151	1.11489
215	EP300	0.0365701	1.11909
221	EPAS1	0.0435838	1.12213
301	CDKN1A	1.52195e-05	1.17194
308	FYN,SRC,YES1,Fgr,Fyn,Src,Yes1	0.00466325	1.18052
31	BAX	0.00185243	1.19134
171	CASP7	0.000155758	1.19651
193	NCOA1	5.05886e-06	1.19748
179	MAPK8	0.0263288	1.21496
2	AKT1,AKT2,AKT3	9.65427e-05	1.21516
137	SNAI2	2.71835e-06	1.21783
304	ATG12	4.14785e-06	1.25041
261	PTK2	0.0161699	1.25177
111	MAPK14,MAPK11,MAPK12,MAPK13	0.000168547	1.30694
30	BAK1	0.00020613	1.31297
35	BCL2L1	0.000427608	1.35352
107	CDKN1B	2.67454e-12	1.3587
15	ANXA1	4.99165e-12	1.38221
81	HIF1A	3.75003e-11	1.48603
315	MAP1LC3A	1.64125e-12	1.53434
147	SRC	5.47473e-06	1.56981
223	JUN	3.6945e-12	1.9158
