# Supplementary material for: Regulation of EZH2 Expression by INPP4B in Normal Prostate and Primary Prostate Cancer
Source: Cancers (Basel). 2023 Nov 15;15(22):5418. doi: 10.3390/cancers15225418 (PMC10670027; doi:10.3390/cancers15225418)
Supplement: Supplementary file 1 [file cancers-15-05418-s001.zip › Supplemental Table S2 EZH2 signature.xlsx]

## Sheet: GSE39452
Gene ID
ACSL1
MT1H
DIO1
mest
Rps27l
SLC31A1
RSRC1
PICALM
Ldlr
LOC100133944
FCGBP
ZNF177
bdh2
Rps27l
rac1
rarres3
HINT3
TBL1XR1
MT2A
acpP
KIAA0232
ANGPT2
dcaf7
TM4SF1
WNT5A
c7orf42
PLEKHH1
C8orf83
LOC647121
STIM1
PRUNE2
ALDH1A3
LOC727770
Hspb1
HSPBL2
Polr2c
DOCK1
SFXN1
Polr2c
LAMC1
Adamts1
Slc6a16
NRP1
LIMCH1
LIMA1
arg2
ANKRA2
arhgap18
MAPKAPK5
asap1
HMGCS1
LIMCH1
tdo2
RAG1AP1
NDUFA3
acpP
RALGAPA2
RBBP9
LOC92249
WWC1
ANGPT2
tomm5
Wdfy1
HLA-DPB1
BICD1
Plcb4
ARHGAP19
API5L1
API5
GAGE2A
GAGE2D
GAGE2E
GAGE12G
GAGE12F
GAGE2B
GAGE12E
GAGE2C
GAGE12D
GAGE12C
GAGE12B
GAGE1
GAGE3
GAGE5
GAGE4
GAGE7
GAGE12I
GAGE6
GAGE8
zmat2
UGT2B15
Sec61a2
PRUNE2
Agr2
ZBTB43
naa50
BCL7A
TM4SF1
tk2
GAGE2A
GAGE2D
GAGE2E
GAGE12G
GAGE12F
GAGE2B
GAGE12E
GAGE2C
GAGE12D
GAGE12C
GAGE12B
GAGE1
GAGE3
GAGE5
GAGE4
GAGE7
GAGE12I
GAGE6
GAGE8
SLC16A1
LOC283267
AP1S1
CYB5B
GAGE2A
GAGE2D
GAGE2E
GAGE12G
GAGE12F
GAGE2B
GAGE12E
GAGE2C
GAGE12D
GAGE12C
GAGE12B
GAGE1
GAGE3
GAGE5
GAGE4
GAGE7
GAGE12I
GAGE6
GAGE8
HIPK2
SAPS2
SETD2
CHMP4B
C1orf161
API5L1
API5
ANGPT2
MOSC1
LOC222070
LOC148413
zcchc24
TRMT2B
SGK494
CYLD
LIMCH1
pbx2
Ezh2
Pgm3
EMP2
GAGE2A
GAGE2D
GAGE2E
GAGE12G
GAGE12F
GAGE2B
GAGE12E
GAGE2C
GAGE12D
GAGE12C
GAGE12B
GAGE1
GAGE3
GAGE5
GAGE4
GAGE7
GAGE12I
GAGE6
GAGE8
TOM1L2
BICD1
npc1
TYW1
GAGE2A
GAGE2D
GAGE2E
GAGE12G
GAGE12F
GAGE2B
GAGE12E
GAGE2C
GAGE12D
GAGE12C
GAGE12B
GAGE1
GAGE3
GAGE5
GAGE4
GAGE7
GAGE12I
GAGE6
GAGE8
alkbh6
rac1
Qsox1
CRISP3
LY96
Golph3l
Faah
srebf2
GAGE2A
GAGE2D
GAGE2E
GAGE12G
GAGE12F
GAGE2B
GAGE12E
GAGE2C
GAGE12D
GAGE12C
GAGE12B
GAGE1
GAGE3
GAGE5
GAGE4
GAGE7
GAGE12I
GAGE6
GAGE8
Fam96a
MT1X
FARP2
SNX8
BBS12
CCND1
Clcn5
lamp2
PBX3
LOC645030
ZNF706
Canx
FLJ41484
LOC284801
top
PIGR
arhgap18
KDM5C
Pik3r1
Nebl
PIGB
Wdfy1
aadat
CDV3
JOSD1
LOC642393
MRPL20
Pla2g2a
RANBP9
HSD17B11
ANKRD13A
LNP1
RAB3A
TMEM106C
PTGFR
Gpx8
NIPAL3

## Sheet: GSE107779
Gene ID
IFNB1
OAS2
CCL5
OASL
C10orf62
IFIT3
RAET1L
GRB7
RN7SK
CCDC83
RSAD2
IGFBP3
VAMP1
CXCL11
NIPSNAP3B
CXCL10
GPAT3
IFIT2
ALDH7A1
CXCL8
OLFM1
WNT5A
TSPAN8
UBD
FAM46A
VIM
LOC105373984
IFIT1
SCNN1G
IFI27
RARRES3
OPRK1
BST2
GSTA2
CCL20
UGT2B15
DAPK1
DNAH2
NOVA1
IFITM1
PLCH1
PLEKHG1
PDE6C
KRT6C
MBTD1
TRAF5
BMF
TSPAN7
RGS2
GNAT1
CEACAM1
UGT2B17
HS3ST1
NBPF9
SOX8
LYPD1
TNK2
SEMA3B
IFI44
GAS1
TIGIT
HOXA9
NEDD9
NSG1
SLC1A3
DCAF4L1
METRNL
CYP3A5
HTRA1
HERC5
MIR221
SYTL2
TRIM7
ZNF135
GRIN3A
KRT80
ACE2
PWAR5
ZPLD1
IRF1
USP2
OAS1
SESN3
DDIT4L
CYP2C19
MYB
FRMD6
GBP1
IL36RN
COLQ
CFB
SEMA6A
SNORD3C
TTLL11
CD276
TSPAN5
CERK
S1PR3
PILRB
EFEMP2
ZNF624
LAMB1
C9orf47
GRIN2C
ROR1
ACKR3
SEPT5
DDX58
FOXN4
BEGAIN
IFIH1
SLC7A5
FRAS1
LOC389834
PLGLB1
IL1RN
MAN2A1
MLKL
N4BP2
NFKBIZ
DDX60
SLC35F1
SON
ASB9
SESN1
SELT
CD24
SLC38A9
MID1
PIK3IP1
TMEM25
KLF4
ZNF597
VAPA
EXPH5
UTS2
PTPN6
NLGN1
INHBB
MMP11
PIK3R1
MAFB
SMPDL3B
ENPP5
SOX9
TGFBR3
DHFR2
C1QTNF6
C3orf52
SYNM
PLPP2
SERPINE2
LGALS3BP
HES2
RALGDS
PDGFRL
NOTCH1
MATN2
TTR
NDN
KLF5
ADM
SNORD3D
AQP11
GIMAP2
LHFPL2
CD83
PLPP3
RTN4R
THBS1
TRAIP
CYP2J2
MAP3K8
AHNAK2
JARID2
USPL1
IFT22
PTPMT1
IL20RB
ALPK2
IL27RA
UBA7
BCHE
RPA4
NDRG4
CLSTN3
DSE
SERPINI1
TMEM116
NR3C2
FN1
HAS3
RNF122
NEU4
DHX58
IL15
CDK5R1
ZNF561
CAPRIN2
IFI6
DIO3
LGALS8
ANGPT2
AUTS2
MX1
WDR3
LTB4R
N4BP2L2
KLHL1
GOLIM4
POPDC2
ULBP2
POLR2J4
PARD6G
CXorf40A
PMAIP1
CAPN5
ATP1B1
UGT2B10
TAPT1
CCL8
RDH10
DEUP1
MEGF6
ARHGEF17
FSCN1
NKD2
GADD45A
VEGFA
COL5A2
ZSWIM5
CDKN2C
ZNF177
MBNL2
DNASE1L3
GPR137C
RHOBTB3
ID2
RGL1
EGFL7
FGF13
ZNF608
CHST15
APH1A
MRPL55
RTEL1
CYCSP52
IFIT5
UBE2L6
NACC2
TAP1
HNRNPA1L2
SPTLC3
GPC1
ISG15
ARHGAP20
NUAK1
APCDD1
TCF7L2
ZNF532
TLE1
NPTN
ACVR1
EFCAB11
ZNF254
ATF6B
PTPN13
CARNS1
CDC14A
SRGAP3
GALNT2
CAMK1D
RAC1
HIST1H2BD
PITPNC1
ID3
P4HA2
ADAM17
TMSB4X
TMEM19
PIP
GHR
LY96
SEMA4C
GRB10
ZCWPW1
CDKN2A
PODXL
RNY4
COLEC12
TCAF2
LARGE1
TICAM2
RHOB
ERAP2
ABCB9
CTSO
SLITRK3
EMP1
NDUFB4
ZNF557
GSTA3
EOGT
EHBP1L1
H3F3AP4
HSPA4L
DNAJB4
HSPA14
SLC16A3
LIME1
SLC44A1
TNFRSF10D
TNFSF4
PTPN14
NEBL
SULT1A3
PIK3R3
PRKD2
C4orf32
SVIL
RSPRY1
TMEM144
VPS41
GAS6
GPATCH1
DUSP15
PLA2G2A
PRSS23
ZNF250
UVSSA
PPT2
LOC100129550
SUSD2
SLC27A3
ZXDC
LOC286254
STXBP5
C1orf52
AGO3
CENPH
SLC29A4
CBLB
BMP8B
KRBOX4
POLR3G
SERPINB5
CLOCK
CXorf40B
LRIG2
IFITM3
AGPAT2
RNA5S9
COL18A1
CADM1
PLAC8L1
SS18
TOMM6
FAM188B
CMAS
TAF8
MEAF6
FEN1
PPFIBP1
FAM174A
EXOC6
EXOC4
MARCH2
ASMTL
SNORD25
DPM2
UBE3C
CLEC7A
SPATA2
C5orf15
TCEA1
MAD2L2
BCKDHB
GPATCH2L
SLC7A8
PDLIM5
SFXN2
DDB1
ZG16B
HIGD1A
CYR61
UNC13B
RLN2
SMCHD1
TP53BP2
SEPP1
FXR1
GPI
LINC01278
DNAJC12
RPAIN
SKP2
NNMT
C5orf22
TP53RK
WIZ
UGGT1
RFC5
SNAPIN
NUMA1
MYL6B
ANKFY1
ACSL3
UHMK1
SGSM3
PEX7
GCH1
CREB3L2
SPECC1L
MID1IP1
PPP1R3F
PRKAA1
AKAP10
B3GALT4
KCTD3
NBEAP1
EXO1
LCP1
DBR1
LMLN
STAU2
SGO1
FAM171A1
TPD52
TBC1D9B
MIEF1
DEGS1
LINC01184
SNHG4
SOAT1
TXNDC11
WWC1
TUBA3D
SIRT5
TACC1
RHOF
SLC35A2
LMAN1
FBXO45
UBAP1
OSTM1
NOL3
C7orf50
WIPI1
KPNA2
SYNGR1
GGTLC2
FBXO46
DNM1L
ACOT8
DLX1
DNPEP
CRYM
ABAT
GCC1
PEMT
APPBP2
CDYL2
ATPAF1
PGBD3
RPLP1
MARCH5
MAPRE3
ABHD17C
C19orf52
LCMT1
CDK2
MRPL28
DCAF6
RIMBP3
SLC12A2
EZH2
EID2
FECH
ARL5A
INTS6-AS1
IYD
GNL3L
ATP8B2
KLHDC10
ENTPD3
RAB27A
CCDC167
ATXN1L
TMPO
SDC4
COX15
TEX19
CYP4F11
TIMMDC1
TPGS2
CCDC57
KIAA0040
OSBP
HRC
TNIP1
SMC4
CDRT1
AGBL5
CREM
GCNT1
RAB23
LIG4
GLTP
MBD2
LINC00294
MLX
VRK3
CORO7
GNL3
SLC50A1
FBXL8
ANKRD33
BIRC5
TAOK3
RHOU
S100A4
NAT14
BRE
CCNY
MRPL24
PDE9A
DNAJB12
ILF3
CDO1
MAF
RANBP3L
HMGCS1
SNX5
MAOA
PTP4A1
BMPR2
TUBA3E
TMX1
SND1
WHAMM
EHHADH
TMEM219
ISCA2
GNAQ
SCMH1
EDC3
HGD
C9orf40
GCAT
MFSD6
CCNB1IP1
CDC14B
PKN1
CFAP97
PLEKHA6
C1orf116
TTTY15
KNSTRN
ARPP19
DNASE1L1
DNASE2B
ACTL10
WDR35
HHLA3
DDR1
GCC2
GSTT2B
SLC25A26
FBXO9
ARHGEF26
POFUT1
IRAK1
MDM1
PSMB5
DEFB132
DTL
FGFRL1
SLC45A2
SGK3
DCAF7
DIAPH3
EVI5L
CD3EAP
SLC10A7
RALBP1
GSDMA
MGAT1
KARS
FICD
CNGB3
LIMS1
TRAK1
URM1
PMEPA1
PREP
ARMCX6
INPP4B
ARSB
WDR45
DGUOK
KLK3
PARG
FAM3B
REPS2
MGAT5
SNHG10
PAK4
CCDC136
NELFCD
NAAA
SOCS2
METTL12
HLA-DMA
KCNRG
SLC39A14
RPS26
ARMC8
PANX2
EPB41L4B
RRM2B
GSR
BEND4
TMPRSS2
SRXN1
ARHGEF5
NACC1
MIR635
MTFP1
TMEM109
TRIM25
NPHP1
CCDC92
DUSP22
ST6GALNAC1
RYBP
SLC25A20
TOM1
LAMTOR4
ANGPT1
F11R
CSGALNACT1
EPS8L1
GRK6
SRPK2
ELK4
TESK2
PITRM1
FXYD3
CHMP4B
BNIP3
CNN2
CYB561
ODAM
SDHB
GNG7
SCAMP1
TCAIM
TMEM8A
IDH1
PRIM2
MATR3
CALD1
CTSD
ADIPOR1
PJA2
MTMR12
SLC35A4
STAMBP
NDRG1
DSC3
RRM2
RFX7
SSX2IP
EFCAB14
GCLM
PALMD
STYK1
PARVB
IFT20
PNP
PKHD1L1
ALOX15
STX6
VPREB3
AVEN
TPM3
MYO1B
NCBP2
SLC15A2
SLC16A6
FAM89A
METTL21A
SLC17A5
WDFY2
PPP2R1B
PPID
RNF41
MSN
AP1B1
CHCHD3
PPP1R7
MSH2
SPDEF
AKR1C2
DHCR24
GPN1
AKR1C4
RAB31
ANKRD37
C9orf152
H2AFV
MON1B
KLK2
EPS15
TADA3
LXN
WDYHV1
CENPF
AP1G1
MORN4
RBM15B
RAB8B
ALG14
PGD
PRKCA
PTX4
BSPRY
MAD1L1
ATP6V0A2
VCL
GNMT
FAM110B
LYZ
IFNAR1
SLC9A4
HPGD
TWSG1
PRKG2
KLLN
SLC45A3
NETO1
HOPX
TSPAN10
TRIM5
BECN1
RBM3
EMG1
FADS2
KIAA0100
TMEM164
UXT
VAC14
ANKRD22
CORO2A
MCCC2
ISCA1
ARHGAP8
NSL1
PPP1CB
APOF
MYBPC1
MMAB
EAF2
FOXO4
MMACHC
GTF2IRD2B
LOC729680///IL17D
MSMO1
GPRASP2
HERC3
PSME3
LPAR3
SLC35B4
AZGP1
PGC
C22orf39
CHMP3
TP53INP2
AADAT
OR5B2
PARD3B
GALNT1
TRIM49C
TMEM127
SPRYD4
LOC440040
GDF11
F5
MAP3K14-AS1
UBE2Q1
ARG2
KLKP1
ORM1
TRIM51
SUDS3
PRADC1
YWHAE
RIMS1
PRSS27
C6orf106
CDC42EP3
FKBP5
BAIAP2
TRIM48
SLC26A3
CTAG2
C1orf106
TARP
ARF1
ADK
UGT1A6
RNF10
TRIM49D1
ASIP
PKM
PPP2R3A
AMHR2
CD200R1
TRIM49D2
KRT19
DRC3
TRIM61
LOC100133985
MYOF
